# Supplementary material for: Orange Cookies with Type-4 Resistant Starch: Physical, Nutritional, and Sensorial Characteristics as Evaluated by Patients with Irritable Bowel Syndrome
Source: Foods. 2024 Oct 2;13(19):3144. doi: 10.3390/foods13193144 (PMC11476083; doi:10.3390/foods13193144)
Supplement: Supplementary file 1 [file foods-13-03144-s001.zip]

Archive with 1 entries (1 files):
- foods-3175164-supplementary.pdf
